# Supplementary material for: Risk perception of the pre-distribution of stable iodine to guardians of children living around the Genkai Nuclear Power Plant, Saga Prefecture, Japan
Source: PLoS One. 2021 May 13;16(5):e0250570. doi: 10.1371/journal.pone.0250570 (PMC8118537; doi:10.1371/journal.pone.0250570)
Supplement: S1 Data — (XLSX) [file pone.0250570.s001.xlsx]

## Sheet: S1 Data
	Sex	Age	Number of children	Relation to children	Living area	Anxious about take general medicine	Aware of the booklet	Collect information from SNS	Aware of SI	Preferential to implement ITB to children	Resieved PDSI	Reason why they did not receive SI	Anxious about administering SI
1	1	2	3	1	1	3	2	99	1	1	1	99	2
2	1	2	3	1	1	3	1	2	1	1	1	99	3
3	1	1	3	1	1	4	2	99	1	2	1	99	2
4	1	1	3	1	1	4	1	2	1	1	1	99	2
5	1	2	3	1	1	1	2	1	2	99	1	99	2
6	1	2	2	1	1	3	1	2	1	2	1	99	1
7	1	2	3	1	1	3	2	2	1	2	2	99	2
8	1	3	3	1	1	4	2	2	1	1	2	4	4
9	1	2	3	1	1	1	1	2	1	2	1	99	2
10	1	2	3	1	1	3	1	2	1	2	1	99	3
11	1	1	2	1	1	4	1	2	1	2	1	99	2
12	1	2	3	1	1	3	2	2	2	99	1	99	1
13	1	3	2	1	1	3	1	2	1	1	1	99	2
14	1	2	2	1	1	3	1	2	1	1	1	99	3
15	1	2	3	1	1	4	1	2	1	1	1	99	4
16	2	3	3	2	1	3	1	2	1	1	1	99	3
17	1	1	1	1	1	2	2	2	1	2	1	4	2
18	1	2	3	1	1	1	99	99	1	1	1	99	2
19	1	2	3	1	1	2	2	1	1	1	2	99	4
20	1	2	3	1	1	2	2	1	1	2	1	99	2
21	1	2	3	1	3	3	2	2	1	2	2	99	2
22	1	2	1	1	2	2	2	2	1	2	2	2	2
23	1	2	3	1	1	3	2	2	1	1	1	99	2
24	1	1	1	1	1	3	2	99	1	2	2	99	2
25	1	2	2	1	1	2	2	2	1	1	1	99	2
26	1	1	1	1	1	1	2	1	1	1	1	99	2
27	1	1	2	1	1	4	1	1	1	1	1	99	4
28	1	2	3	1	1	3	2	2	1	1	1	99	3
29	1	1	2	1	2	4	2	2	99	99	99	99	99
30	1	2	3	1	1	2	1	1	1	1	1	99	2
31	1	2	3	1	1	1	2	2	1	1	1	99	3
32	1	2	3	1	1	2	2	1	1	1	2	5	3
33	1	2	3	1	1	2	2	2	99	99	99	99	99
34	1	2	2	1	1	3	1	2	1	2	1	99	1
35	1	3	3	1	1	3	2	2	1	1	2	99	2
36	1	2	1	1	1	3	2	2	1	1	2	2	1
37	1	2	2	1	2	1	1	1	1	1	1	99	2
38	1	2	3	1	2	2	1	2	1	1	1	99	2
39	1	1	2	1	2	4	1	1	1	1	2	99	4
40	1	1	3	1	1	3	2	2	1	2	1	99	2
41	1	2	3	1	1	4	1	2	1	2	1	99	2
42	1	3	2	1	1	4	1	2	1	1	1	99	99
43	1	3	1	1	1	3	2	2	1	1	2	1	1
44	1	2	2	1	1	4	2	1	1	1	1	99	3
45	1	2	1	1	2	2	2	2	1	1	1	99	1
46	1	2	3	1	1	3	99	99	1	2	1	99	1
47	1	2	3	1	1	3	2	2	1	1	1	99	2
48	1	1	2	1	1	4	2	99	1	1	2	99	2
49	1	2	3	1	2	2	2	2	1	1	2	99	3
50	1	2	2	1	1	4	2	2	2	99	1	99	2
51	1	2	3	1	1	4	1	2	1	2	2	4	4
52	99	99	99	99	99	99	2	1	1	2	2	99	3
53	1	2	3	1	1	4	1	2	1	2	2	99	2
54	1	3	1	1	2	4	2	2	1	1	2	1	1
55	1	1	1	1	2	2	1	2	1	2	1	99	2
56	99	99	99	99	99	99	2	2	1	1	1	99	4
57	1	2	3	1	2	3	2	2	1	2	2	1	2
58	1	3	2	1	2	1	1	2	1	1	2	2	1
59	1	2	2	1	2	3	1	1	1	2	2	99	2
60	1	1	3	1	2	2	2	2	1	2	2	99	2
61	1	1	2	1	1	3	2	1	2	99	2	99	1
62	1	3	2	1	2	2	2	99	1	2	2	1	1
63	1	2	2	1	3	4	1	2	1	1	2	99	3
64	1	2	2	1	2	3	1	2	1	2	2	1	2
65	1	1	2	1	2	4	2	2	2	99	2	1	2
66	1	2	1	1	2	1	1	1	1	2	2	99	1
67	1	3	3	1	2	4	2	2	1	1	1	99	2
68	1	2	2	1	1	4	1	2	1	1	1	99	4
69	1	3	3	1	1	2	2	2	1	1	2	99	2
70	1	2	3	1	2	3	1	2	1	2	2	1	2
71	1	3	3	1	1	2	1	2	1	1	2	99	2
72	1	2	2	1	1	4	1	2	2	99	2	99	3
73	99	99	99	99	99	99	1	2	1	2	1	99	2
74	1	2	3	1	2	3	2	2	1	1	1	99	2
75	1	3	1	1	1	4	2	2	1	1	1	99	2
76	1	2	2	1	2	2	2	2	1	2	2	99	2
77	1	3	2	1	2	3	2	2	1	2	2	99	3
78	2	2	2	2	1	3	2	2	1	2	1	3	3
79	1	3	3	1	1	3	1	2	1	1	2	4	2
80	1	2	3	1	1	4	2	2	1	1	2	99	3
81	1	2	2	1	2	3	2	1	2	99	2	99	2
82	1	2	2	1	2	1	2	1	1	2	1	1	1
83	1	2	3	1	2	3	2	2	2	99	2	99	1
84	2	2	2	2	1	2	2	2	2	99	2	99	2
85	1	2	2	1	1	4	1	2	1	1	2	99	2
86	1	2	2	1	1	3	2	2	1	1	1	99	3
87	1	2	2	1	1	4	1	2	1	1	2	99	4
88	1	3	2	1	1	3	1	1	1	2	2	99	1
89	1	2	2	1	2	2	1	1	1	1	2	2	2
90	1	2	3	1	2	4	99	99	99	1	2	99	4
91	1	2	3	1	2	3	1	2	1	1	1	99	3
92	2	3	3	2	2	3	1	2	2	99	2	99	3
93	1	4	3	3	2	4	1	2	1	2	2	2	3
94	1	2	3	1	2	2	1	1	1	1	2	99	4
95	1	3	3	1	1	3	2	2	1	1	1	99	2
96	1	2	2	1	2	3	1	1	1	1	1	99	3
97	1	2	2	1	2	3	1	2	99	99	99	99	99
98	1	1	1	1	2	3	1	2	1	1	2	99	3
99	1	2	3	1	2	4	1	2	1	2	1	99	1
100	2	2	3	2	1	1	1	1	99	99	99	99	99
101	2	2	2	2	2	3	2	2	2	99	2	99	2
102	1	2	1	1	2	2	2	2	1	1	2	99	1
103	1	1	2	1	2	3	2	2	1	1	2	99	2
104	1	1	2	1	1	4	2	99	1	1	1	1	1
105	2	2	2	2	2	3	1	1	1	1	2	99	3
106	1	2	1	1	2	4	2	2	1	2	2	99	2
107	1	2	3	1	2	1	2	2	2	99	2	99	3
108	1	2	1	1	2	3	1	1	1	2	2	99	2
109	1	1	1	1	2	2	2	2	1	1	2	99	3
110	2	2	3	2	2	3	1	2	2	99	2	12	2
111	1	2	2	1	2	3	1	2	2	99	2	12	2
112	2	2	3	2	3	4	2	2	2	99	2	4	4
113	1	2	3	1	3	4	2	2	2	99	2	99	4
114	2	3	2	2	2	3	1	1	1	1	1	99	3
115	1	2	1	1	2	2	1	2	1	2	2	99	3
116	1	2	3	1	2	3	1	2	1	1	1	99	3
117	1	1	3	1	4	3	2	2	2	99	2	12	1
118	1	2	2	1	2	2	2	2	2	99	2	12	2
119	1	4	1	3	4	3	1	2	99	99	99	99	99
120	1	2	3	1	2	3	2	2	2	99	2	99	2
121	1	2	3	1	2	4	1	2	2	99	2	5	2
122	1	2	3	1	2	4	1	2	1	1	2	99	2
123	1	2	2	1	2	3	2	2	1	2	2	4	2
124	1	2	1	1	2	3	2	2	1	1	2	99	1
125	1	2	3	1	2	3	2	1	1	2	2	99	3
126	1	1	2	1	2	4	2	2	2	99	2	99	4
127	1	1	1	1	4	3	2	2	1	1	2	99	3
128	1	3	3	1	2	4	1	1	1	1	2	99	2
129	1	2	2	1	2	4	2	2	1	2	2	1	1
130	1	1	2	1	1	1	2	2	2	99	2	99	2
131	1	3	2	1	2	3	1	2	1	2	2	2	2
132	1	2	2	1	2	3	2	2	2	99	2	99	3
133	1	2	2	1	2	3	1	2	1	1	2	5	2
134	1	3	2	1	2	3	2	2	1	1	2	45	3
135	1	2	1	1	2	2	2	1	2	99	2	1	2
136	1	3	3	1	2	3	2	2	1	2	2	1	2
137	1	1	2	1	2	3	2	2	1	2	2	99	2
138	1	2	2	1	2	3	1	1	1	1	1	99	4
139	1	1	1	1	1	3	2	1	1	1	2	99	2
140	1	2	3	1	1	3	2	2	1	2	2	14	1
141	1	2	3	1	1	3	1	1	1	2	2	99	3
142	1	2	3	1	2	3	2	2	1	1	2	99	2
143	1	2	3	1	2	4	1	2	1	1	1	99	3
144	1	2	2	1	1	3	1	2	1	2	1	99	3
145	1	3	3	1	3	3	1	1	1	1	2	99	3
146	1	2	3	1	1	2	2	2	2	99	2	2	2
147	1	2	3	1	1	3	2	1	1	2	1	99	3
148	1	2	3	1	4	2	1	2	1	2	1	99	2
149	1	2	3	1	1	2	1	2	1	1	1	99	2
150	1	2	2	1	1	3	2	2	1	2	1	99	2
151	1	2	2	1	1	3	1	2	1	1	2	99	2
152	2	2	3	2	1	3	1	2	1	1	1	99	2
153	1	2	1	1	2	3	2	2	1	1	1	3	3
154	1	1	3	1	2	3	2	2	1	2	2	5	2
155	2	3	3	2	1	3	1	1	1	1	1	99	2
156	1	2	3	1	2	2	2	1	1	2	2	5	2
157	1	3	3	1	2	3	1	2	1	1	1	99	3
158	1	2	3	1	1	2	2	2	1	2	2	4	2
159	1	2	3	1	2	4	2	2	1	2	2	99	2
160	1	2	3	1	1	3	1	2	1	1	1	99	3
161	1	2	3	1	1	3	2	2	1	1	2	2	2
162	1	1	2	1	2	3	2	2	1	1	2	4	2
163	1	2	3	1	1	3	2	2	1	2	1	99	1
164	1	1	2	1	1	4	1	2	1	1	1	99	3
165	1	2	2	1	3	4	1	2	1	2	2	99	2
166	1	4	3	3	4	3	2	2	1	2	2	1	1
167	1	3	2	1	2	3	1	2	1	1	1	99	1
168	1	2	1	1	1	4	1	1	1	1	1	99	1
169	1	2	2	1	1	3	1	2	1	2	2	99	1
170	1	1	3	1	2	2	1	2	1	1	2	99	2
171	1	3	3	1	2	3	2	2	1	1	2	12	2
172	1	2	3	1	1	4	1	2	1	1	1	99	4
173	1	2	3	1	1	2	1	2	1	1	1	99	2
174	1	2	3	1	2	2	2	1	1	1	2	12	1
175	1	2	3	1	1	2	1	2	1	1	1	3	2
176	1	2	3	1	2	2	1	2	1	2	1	99	1
177	2	3	2	2	2	4	2	2	1	2	2	99	3
178	1	2	2	1	2	4	2	2	2	99	2	5	1
179	1	2	3	1	2	4	1	2	1	2	2	99	2
180	2	2	1	2	2	3	2	2	2	99	2	2	2
181	1	1	2	1	2	2	2	1	2	99	2	1	1
182	1	2	3	1	2	2	2	2	2	99	2	99	1
183	1	2	2	1	1	3	2	2	1	1	1	99	2
184	1	2	3	1	2	3	1	2	1	2	2	5	3
185	1	2	3	1	2	4	1	2	1	2	1	99	2
186	1	1	2	1	1	4	2	2	99	99	99	99	99
187	1	3	3	1	2	3	2	2	1	2	1	99	2
188	1	2	3	1	2	3	2	2	1	1	1	99	2
189	1	2	3	1	2	2	2	1	2	99	2	99	2
190	1	1	3	1	4	4	2	2	2	99	2	99	2
191	1	1	1	1	2	3	2	2	2	99	2	99	2
192	1	3	3	1	1	3	1	1	1	1	2	2	2
193	1	2	2	1	2	1	1	2	1	1	2	99	1
194	1	1	2	1	2	4	2	2	2	99	2	1	3
195	1	2	2	1	2	3	1	1	1	1	1	1	2
196	1	2	2	1	2	3	2	2	1	2	2	12	1
197	1	2	1	1	2	4	2	2	1	1	2	1	1
198	1	2	3	1	1	2	2	2	2	99	2	99	2
199	1	3	1	1	2	2	1	2	1	1	2	1	1
200	1	1	2	1	2	3	2	2	1	2	2	99	1
201	1	2	2	1	2	4	2	2	2	99	2	1	2
202	1	2	1	1	2	4	2	2	2	99	2	2	2
203	99	99	99	99	99	99	1	2	1	1	2	99	3
204	1	3	2	1	1	4	1	2	1	2	2	1	2
205	1	2	3	1	1	4	1	2	1	4	1	99	1
206	1	2	2	1	2	2	2	2	1	2	2	99	2
207	1	2	2	1	2	2	2	1	1	2	2	1	1
208	1	1	1	1	2	3	2	2	1	1	1	99	2
209	1	1	2	1	2	3	2	2	99	99	99	99	99
210	1	3	2	1	1	1	1	2	1	1	2	1	1
211	2	3	2	2	1	3	2	2	1	1	2	99	3
212	1	3	1	1	2	4	2	2	2	99	2	5	3
213	1	3	2	1	2	2	1	1	1	1	2	2	1
214	1	2	3	1	2	2	2	2	1	1	2	1.2.3.4.	1
215	1	1	3	1	2	1	2	2	1	2	2	13	2
216	1	3	2	1	2	2	2	2	1	1	2	99	2
217	1	1	1	1	2	4	2	2	1	1	1	1	1
218	1	2	2	1	2	3	2	1	2	99	2	1	2
219	1	3	1	1	2	3	1	2	1	2	1	99	2
220	2	3	2	2	2	2	1	2	1	2	2	1345	1
221	1	2	1	1	1	4	1	2	1	1	1	99	3
222	1	2	3	1	3	4	2	2	2	99	2	99	1
223	1	1	2	1	1	3	2	2	2	99	2	99	2
224	1	1	1	1	2	3	2	1	2	99	2	99	2
225	1	2	2	1	1	1	2	1	1	1	2	1	1
226	1	2	3	1	2	2	2	2	1	1	1	99	2
227	1	2	3	1	1	1	2	2	2	99	2	99	1
228	1	2	2	1	2	2	1	2	2	99	2	99	2
229	1	2	2	1	2	2	1	1	1	1	2	99	2
230	1	2	3	1	2	3	2	2	1	2	2	99	2
231	1	3	1	1	2	3	2	2	1	1	2	5	2
232	1	2	3	1	2	3	1	2	1	2	2	99	2
233	1	2	2	1	2	4	2	2	2	99	2	99	2
234	1	1	2	1	2	3	2	2	2	99	2	99	2
235	1	2	3	1	2	2	2	2	1	2	2	99	3
236	1	2	3	1	2	3	1	1	2	99	2	99	1
237	1	2	2	1	2	3	2	2	1	1	1	99	2
238	1	3	3	1	2	3	2	2	1	1	2	99	1
239	1	3	3	1	2	3	2	2	2	99	2	99	2
240	99	99	99	99	99	99	2	2	1	2	2	2	2
241	2	2	3	2	2	2	1	1	1	1	2	1	1
242	1	2	3	1	2	3	1	2	2	99	2	99	3
243	1	2	3	1	2	3	2	2	2	99	2	99	3
244	1	2	3	1	2	3	2	2	1	1	2	99	3
245	1	4	2	3	4	4	2	2	2	99	2	4	3
246	1	2	3	1	2	1	2	1	2	99	2	99	1
247	1	2	2	1	2	4	2	2	2	99	2	99	2
248	1	3	2	1	4	4	2	2	1	1	2	2	1
249	1	2	3	1	2	3	1	2	1	2	2	99	3
250	1	2	2	1	2	3	2	2	2	99	2	99	2
251	1	1	3	1	2	3	2	2	2	99	2	4	1
252	1	1	1	1	4	2	1	1	1	1	2	99	2
253	1	1	2	1	2	3	1	2	1	1	1	99	2
254	1	2	2	1	2	2	1	2	1	1	1	2	2
255	1	2	1	1	2	3	2	2	1	1	2	99	2
256	1	1	3	1	1	3	2	1	2	99	2	1	1
257	1	1	1	1	1	3	1	2	1	1	2	99	3
258	1	2	3	1	2	4	2	2	2	99	2	99	1
259	1	1	3	1	1	4	2	2	2	99	2	99	2
260	1	1	2	1	2	3	2	2	1	1	2	99	3
261	1	2	3	1	2	2	2	2	1	1	2	1	1
262	2	1	1	2	2	2	1	2	2	99	2	4	2
263	1	3	3	1	2	2	1	2	1	1	2	13	2
264	1	2	3	1	2	4	99	99	1	2	2	99	2
265	1	1	2	1	2	3	2	1	2	99	2	99	1
266	2	2	2	2	4	3	2	1	2	99	2	99	1
267	1	3	2	1	2	2	1	1	1	1	1	12	2
268	1	3	2	1	2	2	2	2	1	2	2	99	1
269	1	2	3	1	2	3	1	2	1	1	2	3.5	4
270	1	2	2	1	1	3	2	2	2	2	2	4	2
271	1	1	1	1	2	4	2	2	99	99	99	99	99
272	1	1	2	1	2	4	2	2	2	2	2	2	1
273	1	2	1	1	1	3	2	2	1	1	2	1	2
274	1	3	3	1	2	3	2	2	1	1	2	99	3
275	1	2	3	1	2	3	2	1	1	2	2	99	2
276	1	2	1	1	2	2	2	2	1	1	2	99	1
277	2	3	1	2	2	3	1	2	1	1	2	99	2
278	2	2	2	2	1	3	2	2	1	1	1	99	3
279	1	3	3	1	2	3	1	1	1	1	1	99	2
280	1	2	2	1	1	2	1	2	1	1	1	99	3
281	1	2	2	1	1	3	2	2	2	99	2	4	2
282	1	2	3	1	2	3	2	2	1	2	2	99	3
283	1	2	3	1	2	3	2	1	1	2	2	99	2
284	1	2	2	1	2	1	1	1	1	2	2	1.2	1
285	1	2	3	1	1	2	1	2	1	1	1	99	1
286	1	2	3	1	2	1	1	2	2	99	2	99	2
